# Supplementary material for: Heat Stress and Lipopolysaccharide Stimulation of Chicken Macrophage-Like Cell Line Activates Expression of Distinct Sets of Genes
Source: PLoS One. 2016 Oct 13;11(10):e0164575. doi: 10.1371/journal.pone.0164575 (PMC5063343; doi:10.1371/journal.pone.0164575)
Supplement: S2 File — (XLSX) [file pone.0164575.s004.xlsx]

## Sheet: DeltaCt Values
S2 File. qPCR dataset (dCt values)
Sample name	HS	LPS	time	CCL4	CCL5	CD40	CIRBP	DNAJA4	HSF2	HSF5	IFNB	IFNG	IL12B	IL18	IL1B	IL8	iNOS	IRAK4	JUN	LITAF	MyD88	NLRC5	TLR4	TRAF6	BAG3	CASP1	CASP3	CASP7	CASP8	CASP9	DNAJB6	HSP25	HSP90	HSPA14	HSPA2	HSPH1	MAP48IP3	MAPK9	RB1CC1	SMAD6	TGFB2	TGFB3	TP53	UBB
E1-HS-LPS-2h-1	1	1	2	-0.0771883	-2.42153		-2.94834								1.08095	-5.23239	-0.607264		-5.37946						-7.3359	0.549991	-0.607668	1.65811	-2.3094	4.6861	-4.76581	-9.17247	-9.32085	1.0872	-9.56699	-7.276	2.56416	1.71247	1.31867	1.68898	2.00219	1.39074	-0.527306	2.05987
E1-HS-LPS-2h-2	1	1	2	2.06905	-0.412837	3.59364	-1.40269	-5.38311	3.16931	6.48956	7.22373	8.30473	8.28795	2.34213	1.8458	-3.12827	1.07875	3.20344	-3.80775	1.72764	1.13847	1.37427	0.145129	1.93025
E1-HS-LPS-2h-3	1	1	2	0.667274	-1.9895	2.77239	-2.26239	-7.5105		8.11984	5.88909	6.61953	5.71451	2.45236	0.539341	-4.68806	-0.104682	1.41253	-5.50684	0.668643	-0.290039	2.80434	0.12478	0.833555
E2-HS-LPS-2h-1	1	1	2	0.779126	-0.774391	4.19832	-1.48565	-5.23038	3.36807	6.36642		7.25115	9.38166	2.37327	0.464276	-3.85569	1.38262			1.31912		1.53064	0.340794	2.13962	-6.58423	1.75291	0.968087	3.19692	-0.762177	5.03193	-3.30214	-8.21157	-7.80444	2.52929	-8.86114	-5.81691	4.09891	3.20135	3.11256	2.93205	3.47589	3.16823	0.308083	3.70565
E2-HS-LPS-2h-2	1	1	2	-0.286649	-2.25094	3.11528	-1.71834	-6.4657	4.62827	6.50522	6.50334	6.75674	7.80122	1.72306	-0.295758	-4.43744	0.112197	2.08348	-3.77522	1.3827	0.693867	1.49244	0.248265	1.66337	-6.48966	2.01997	0.899548	3.20172	-0.72662	5.18918	-3.21953	-7.68604	-7.64285	2.76284	-8.56902	-5.8766	4.22889	3.37074	4.56534	3.02275	3.25389	3.04195	0.0590569	3.43026
E2-HS-LPS-2h-3	1	1	2	0.179787	-2.17081	2.62801	-1.82336	-6.60876	5.27273	8.14414	6.48049	6.5055	7.22029	1.70723	-0.968381	-4.62034	0.060695	2.13115	-3.60781	1.39225	0.577137	2.62978	0.920268	1.52118	-6.71438	2.0387	1.17387	3.17112	-0.61593	5.48402	-3.44893	-8.21174	-7.73629	2.86995	-8.30437	-5.97418	4.35031	3.25953	3.00617	3.22538	3.02517	2.86781	-0.198084	3.51964
E3-HS-LPS-2h-1	1	1	2	0.140239	-0.637681	4.14317	-2.06407	-6.56106	4.30708	8.68305	6.34169	6.04357	7.63488	2.03337	0.0212565	-5.29359	1.62081	2.49789	-3.99351	0.578275	0.891715	2.34974	0.32389	1.21329	-6.40411	2.0142	1.36581	3.15602	-0.413856	5.66057	-3.35558	-8.27884	-7.56362	3.08651	-8.27884	-5.62046	3.70071	3.2677	2.7011	2.79441	3.71035	3.06641	0.0326898	3.71702
E3-HS-LPS-2h-2	1	1	2	0.339403	-0.536688	2.66606	-2.4163	-6.63926	4.2267	8.8376	6.09782	6.52782	7.16314	1.78753	-0.0129615	-4.77408	1.41961	2.12469	-4.59424	0.427959	1.13424	2.49513	0.611106	1.13277	-6.49362	2.28998	0.967442	3.64275	-0.294291	6.35252	-3.474	-7.70922	-7.61984	3.1293	-8.2036	-5.60709	3.49653	3.08152	2.59	2.81403	4.1306	2.4866	-0.229983	3.39714
E3-HS-LPS-2h-3	1	1	2	4.39752	1.96692	3.87499	-2.40706							1.96604	0.670044		3.4918	2.93774	-4.17157	0.517506		2.55075	0.36541	1.15093	-6.449	2.07879	0.92547	3.4862	-0.529107	6.01114	-3.47629	-8.58701	-7.92463	2.78812	-8.58701	-5.66793	3.59702	2.91878	2.74975	3.01253	4.14327	2.66492	-0.0224313	3.26495
E1-HS-NO LPS-2h-1	1	2	2	3.74197	3.09425	3.52875	-1.50424	-6.56225	5.02062	7.83768	6.57624	7.23826	7.88025	2.30804	2.65654	-1.94527	1.79747	2.27297	-3.20117	1.2572	0.629189	2.60815	2.21391	1.55722
E1-HS-NO LPS-2h-2	1	2	2	3.74065	2.9121	3.58159	-1.56063	-6.69114	4.65331	7.71496	6.7171	7.40834	8.02972	2.20422	2.7174	-1.5715	1.73488	2.16259	-3.62351	1.19954	0.665231	2.74965	2.22636	1.43645
E1-HS-NO LPS-2h-3	1	2	2	4.18601	3.02011	3.76399	-1.9021	-6.44969	4.69458	7.80853	6.39008	7.30339	7.55155	2.02414	3.23917	-1.44001	1.82032	1.9798	-3.81788	0.45927	0.693636	2.61935	2.33147	1.42258
E2-HS-NO LPS-2h-1	1	2	2	3.93536	3.5603	3.57791	-1.5003	-6.64211	4.91668	7.76536	6.36711	6.50508	8.86922	2.58346	1.80591	-2.63936	1.97118	2.1592	-2.55698	1.32486	0.719193	2.57833	2.28654	1.81483	-5.49276	1.58948	0.99394	3.15986	-0.49148	4.87927	-3.4171	-8.19036	-7.73178	2.78891	-8.80223	-5.76789	3.62945	3.36782	2.864	3.03467	2.99051	3.15287	-0.346921	3.44458
E2-HS-NO LPS-2h-2	1	2	2	3.8097	3.27224	3.47893	-1.49867	-6.39607	4.84325	7.83883	6.70129	6.57459	9.47435	2.70214	1.8878	-2.28752	2.29022	2.24102	-2.6521	1.24076	1.23158	2.60879	2.47036	2.06104	-6.14152	1.78519	0.408678	4.48644	0.445143	4.51413	-2.59008	-7.62749	-7.42219	3.18888	-7.87954	-4.71805	2.87062	3.23498	1.38214	2.34283	3.83299	2.26478	0.322386	4.00395
E2-HS-NO LPS-2h-3	1	2	2	3.76449	3.37618	3.86309	-1.54949	-6.486	5.03508	7.66645	6.42609	6.75768	8.59699	2.49033	1.77539	-2.52024	1.98693	2.14744	-2.59895	1.15989	0.826564	2.83078	2.22092	1.81702	-6.46758	1.57403	1.19576	3.16683	-0.446897	5.39872	-3.54171	-8.19301	-7.70312	2.70626	-8.26817	-5.77623	3.39884	3.26982	2.7241	2.97712	2.81469	2.84801	-0.32637	3.2138
E1-NO HS-LPS-2h-3	2	1	2	2.70943	-0.215189	3.44575	-1.93158					10.9986		2.487	-0.146182	-3.21257	1.37383		-2.30931	0.484468		1.73664			0.73448	2.48482	-0.0110688	4.16576	-0.528665	4.49126	-0.53874	-0.854729	-4.75438	1.98631	-3.33039	0.203074	2.90131	2.83269	2.62421	3.2517	4.65358	2.33192	0.649783	3.45803
E2-NO HS-LPS-2h-1	2	1	2	0.695782	-0.705355	2.15946	-2.35713	-0.531039	2.46234	7.63498	4.55928	9.03124	10.6421	1.89505	-2.58161	-3.98414	0.390749	2.33427	-1.9869	0.883568	1.27178	2.40822	0.647547	2.52362	0.445009	2.47367	-0.17629	3.91555	-0.590174	4.71442	-0.192355	-0.957316	-4.96248	1.39903	-2.46153	-0.382391	3.5964	2.92032	3.28207	3.57419	4.63294	2.4729	0.775787	3.40412
E2-NO HS-LPS-2h-2	2	1	2	1.17629	-0.758274	2.04359	-2.12431	-0.413301	2.86336	7.70164	4.79311	9.82562	10.5059	1.88238	-1.71111	-3.71324	0.173943	2.42037	-1.81295	0.958138	1.20656	2.10477	0.955033	2.81613	0.689115	2.29849	-0.168214	3.76339	-0.698169	4.17548	-0.753771	-0.849262	-5.08616	1.16971	-2.5575	-0.67841	3.28577	2.82751	2.99066	3.38167	4.2062	2.35332	0.748363	3.46844
E2-NO HS-LPS-2h-3	2	1	2	2.2261			-1.41643	-0.552756	3.25684	6.78145	5.84913	10.0927	10.8785	2.68684	-0.68957	-2.99856			-1.211	1.46988	2.14134	2.27152	0.983421	2.97669	0.134536	2.27505	-0.162582	3.7188	-0.702305	4.49885	-0.681285	-0.701145	-5.31072	1.36773	-3.15482	-0.635586	3.70583	2.78103	2.94093	3.21331	3.98976	2.13333	0.438217	3.40992
E3-NO HS-LPS-2h-1	2	1	2	2.64281	1.67809	3.92666	-2.37549	-0.0229989	2.38136	8.61849	5.85034		9.36033	2.13944	-0.794567	-2.51081	3.38343	2.62145	-2.12875		1.72155			2.54597	1.36105	2.75944	0.40068	4.65541	0.0284392	5.11926	-0.295412	0.786231	-4.64127	2.27504	-2.00725	0.379306	3.2214	3.04171	2.91679	3.69443	5.28609	2.43226	0.11589	3.56005
E3-NO HS-LPS-2h-2	2	1	2	1.76949	0.92037	5.65251	-2.67391	-0.171686		8.53648	5.12166	8.47103	8.29248	1.97897	-1.44945	-3.54121	4.02846	3.13554	-2.13372	0.234062	1.59944	1.7388	-0.0551454	2.34423	1.19708	2.55197	0.0937576	4.29826	-0.202049	4.73765	-0.285982	0.76106	-4.74238	2.17796	-2.20178	0.388943	3.18366	2.88121	2.66561	3.42144	5.0927	2.43055	0.0177517	3.28637
E3-NO HS-LPS-2h-3	2	1	2	2.0539	0.486864	4.9712	-2.56794	-0.124307	2.27007	8.45213	5.02654	8.61187	8.46589	2.08429	-1.2566	-3.48347	2.481	2.80023	-1.94841	0.398326	1.71578	1.52203	-0.000720294	2.4827	0.95773	2.72785	0.104157	4.58143	-0.0990936	4.96333	-0.334766	0.609588	-4.61509	2.2821	-2.06727	0.444541	3.17315	3.08728	2.57307	3.52921	5.18373	2.55394	0.142068	3.62262
E1-NO HS-NO LPS-2h-1	2	2	2	6.71124	3.2488	2.92397	-1.69405	-0.168656	3.02723	6.75352	5.41733	9.67135	10.7189	2.68275	2.64298	-0.245284	4.42691	2.71879	-1.08571	0.606638	1.94643	1.93585	0.631903	2.58829	1.7646	2.30971	0.358911	4.20094	-0.0422115	4.63143	-0.099362	0.167195	-4.06095	1.99157	-2.92524	1.18309	2.96599	2.76263	2.51138	3.31644	4.93172	2.41768	1.03441	3.53
E1-NO HS-NO LPS-2h-2	2	2	2	6.80542	3.25079	2.7572	-2.44315	0.584959	2.51468	8.16139	5.35082	9.9049	9.72096	2.54285	2.07072	-0.292309	4.03701	2.51383	-1.28143	0.520437	1.69759	1.72709	1.04562	2.41016
E1-NO HS-NO LPS-2h-3	2	2	2	6.58383	3.4078	2.99013	-2.41283	0.152548	2.53747	8.23088	5.64593	9.52797	9.67239	2.38714	1.90439	-0.43724	3.9157	2.4502	-1.42452	0.471121	1.59412	2.06084	1.0803	2.47193
E2-NO HS-NO LPS-2h-1	2	2	2	6.40648	4.29652	2.88335	-2.28712	-0.283486	2.80932	8.04858	4.77277	9.50636	9.63214	2.72281	1.31874	-0.203778	4.18707	2.48308	-0.71843	1.07516	1.44522	2.71415	1.542	2.75809	-1.65106	2.15491	0.178444	3.76567	-0.477357	4.2243	-0.381935	0.177556	-4.76608			-0.109186	3.24848	2.81977	2.72036	3.35613	4.14838	2.02185	0.252201	3.29872
E2-NO HS-NO LPS-2h-2	2	2	2	5.86977	3.82998	2.7787	-2.42739	-0.437657	2.53365	7.69902	4.96952	9.31645	9.57451	2.5093	1.02403	-0.374525	4.15986	2.31937	-0.786032	0.937236	1.35777	2.16269	1.32668	2.47696
E2-NO HS-NO LPS-2h-3	2	2	2	6.50849	4.1423	2.81918	-2.34946	-0.204917	2.78065	7.95313	5.09605	9.50188	9.66472	2.69219	1.16092	-0.225028	4.08323	2.48274	-0.713997	1.0652	1.42892	2.45123	1.36709	2.60673
E3-NO HS-NO LPS-2h-1	2	2	2																						2.26935	2.51867	0.56496	4.36501	0.112168	4.80894	-0.10082	3.23012	-4.45268	2.25228	-1.72521	1.19097	3.06154	2.94619	2.54671	3.73122	5.28056	2.39506	0.556069	3.60802
E3-NO HS-NO LPS-2h-2	2	2	2																						2.27931	2.54288	0.579947	4.5552	0.116184	5.11409	-0.0803008	3.28183	-4.24973	2.2284	-1.69979	1.25051	3.20906	2.97181	2.62	4.01514	5.34935	2.5328	0.749589	3.53174
E3-NO HS-NO LPS-2h-3	2	2	2	7.00259	6.86597		-2.311	0.176184	2.30613		6.16686	7.93446	8.11585	2.50117	2.8914	1.19103		5.18535	-0.192771	0.731678	2.04142	1.76398	0.526619	2.44839	2.17174	2.68096	0.634172	4.57183	0.19862	4.77732	-0.0635433	3.26667	-3.98651	2.30595	-1.41483	1.17212	2.84381	3.0275	2.65913	4.15817	5.52334	2.39657	0.543284	3.67812
E1-HS-LPS-4h-1	1	1	4	1.08644	-1.44208	2.81334	-1.54362	-1.94329	2.24889	4.93878	6.00404	10.3138	8.46027	1.43511	-2.95267	-5.55356	-0.63812	3.33686	-1.76604	0.412959	1.38781	0.951737	-0.356938	1.58168
E1-HS-LPS-4h-2	1	1	4	1.03523	-1.38935	2.80547	-1.51751	-1.70139	2.22387	5.25662	6.12716	9.95831	9.15243	1.2939	-2.8742	-5.61229	-0.68493	3.15941	-1.91985	0.362564	1.36433	0.795459	-0.321167	1.54609
E1-HS-LPS-4h-3	1	1	4	1.36417	-1.37869	2.85419	-1.20287	-1.69171	2.4434	5.29777	6.24806	9.65316	9.05864	1.44397	-2.51588	-5.62091	-0.700403	3.42555	-1.88162	0.443523	1.45392	0.914102	-0.25482	1.64315	-0.821116	2.3606	-0.966147	3.28976	-1.19559	4.38178	-1.94195	-7.52437	-5.58604	1.43319	-4.08639	-3.13786	2.54582	3.00406	1.67223	2.0362	3.01844	2.63409	1.2979	6.20724
E2-HS-LPS-4h-1	1	1	4	0.746136	-0.714707	1.98049	-1.61995	-1.88199	2.34498	4.96303	5.65894	10.9467	9.17775	1.56831	-3.96669	-5.72822	-0.559889	3.40114	-2.16972	0.692421	1.55262	1.27411	-0.313396	1.70342
E2-HS-LPS-4h-2	1	1	4	0.710906	-0.812429	1.75738	-1.59934	-2.31369	2.20717	4.98792	6.20944	11.75	8.85378	1.56549	-4.15628	-6.03876	-0.901208	3.33408	-2.39253	0.571467	1.32411	1.07143	-0.503549	1.4262
E2-HS-LPS-4h-3	1	1	4	0.833265	-0.695719	1.89096	-1.44908	-2.53811	2.21324	5.20415	5.67251	10.7358	8.76808	1.69755	-4.03467	-6.17528	-0.963821	3.31104	-2.36126	0.474087	1.25699	1.8873	-0.515392	1.31448	-1.72024	2.55565	-0.543758	3.418	-1.32898	3.86732	-2.01397	-8.18932	-5.9899	1.53784	-4.79313	-3.90612	2.64384	3.45625	1.82406	2.21804	3.14613	2.77015	0.722704	5.84262
E3-HS-LPS-4h-1	1	1	4																						-1.75057	2.19872	-0.000243853	3.7041	-1.08983	4.338	-2.00826	-7.86529	-5.45988	1.35348	-5.00111	-3.20895	3.27395	2.81193	1.94169	2.96538	2.83826	1.93941	0.746778	5.84269
E3-HS-LPS-4h-2	1	1	4																						-1.8083	2.34596	-0.103816	3.47409	-1.20737	4.01922	-2.07443	-7.50058	-5.72403	1.38253	-4.94229	-3.49938	3.65446	2.90933	1.9777	2.94331	2.98162	2.23492	0.860192	5.57617
E3-HS-LPS-4h-3	1	1	4	2.65914	3.49901	3.17453	-2.10402	-2.46737	1.66716	4.32453			8.58831	2.11978	-1.04037		3.1388	2.12648	-2.50366	-0.103307	1.46776		-0.579669	1.93329	-2.2017	2.54709	-0.0138295	3.93319	-1.2167	4.38265	-1.98876	-7.69896	-5.70711	1.51279	-4.95662	-3.32275	3.39429	3.00078	2.1241	2.99338	2.94747	2.21709	0.640903	5.764
E1-HS-NO LPS-4h-1	1	2	4	7.43612	4.1926	3.7728	-1.2255	-0.784183	2.63463	7.68497	6.26381	10.8219	8.02515	2.1119	3.89879	0.763585	3.13849	3.28819	-0.494358	0.591455	1.7019	2.2382	0.661133	1.82812	-0.0391911	2.67348	-0.187703	3.49882	-0.489037	4.62267	-1.59558	-7.04393	-5.00313	1.59411	-4.03971	-2.78343	2.7858	3.36978	2.25944	2.88931	3.46759	3.28524	1.45942	6.46634
E1-HS-NO LPS-4h-2	1	2	4	7.77132	4.40637	4.18869	-0.843022	-0.293208	2.72945	5.80436	6.33153	10.4285	8.25536	2.53804	3.96189	0.278245	3.76477	3.68213	-0.405648	0.914435	2.01213	3.64031	0.537925	1.99214	0.410492	2.83526	0.284509	3.80038	-0.128764	4.8825	-1.30244	-6.74657	-4.53684	1.9999	-3.85127	-2.43881	3.18358	3.59607	2.36439	3.10027	3.76045	3.4163	1.71968	6.75276
E1-HS-NO LPS-4h-3	1	2	4	6.86949	4.34687	4.01284	-0.977052	-0.51415	3.2665	7.34207	6.52229	10.573	8.26854	2.27669	3.53004	0.602153	3.40191	3.64545	-0.320288	0.863979	1.91452	2.36695	1.10804	2.88586	-0.0265276	2.81367	0.159253	3.76905	-0.194178	4.83935	-1.33565	-6.85488	-4.58045	2.22069	-3.78604	-2.57238	3.20063	3.57586	2.19395	3.00224	3.75782	3.31826	1.57745	6.66986
E2-HS-NO LPS-4h-1	1	2	4	7.1782	4.69514	2.97664	-1.30715	-0.623945	3.11009	7.52099	6.53962	10.1067	8.86308	2.34779	2.78872	0.753744	3.58736	3.46884	-0.584474	0.814117	1.7751	1.88732	0.631874	2.38347	-0.854535	2.40072	0.166171	3.95411	-0.267709	4.28227	-1.66762	-7.45996	-4.99978	1.8643	-4.39735	-3.06241	2.87196	3.67496		2.83135	3.71775	-10.7406		6.46678
E2-HS-NO LPS-4h-2	1	2	4	6.08934	4.36507	3.77693	-1.44266	-1.20979	2.65446	6.24415		10.8103	8.80625	2.30163	1.99178	-0.476393		-11.0112	-0.96905	0.791946	1.87712	1.54121	0.259205	2.00439	-1.52782	2.69757	0.251752	4.03341	-0.247167	4.1467	-1.49847	-7.57987	-5.28143	1.95138	-4.92473	-3.17848	3.02372	3.80561	2.37056	3.02984	3.7246	3.23291	0.889854	6.12197
E2-HS-NO LPS-4h-3	1	2	4	6.56314	4.80834	3.18794	-1.21273	-1.16263	2.66558	7.56469	6.1738	10.9306	8.35395	2.2618	2.31202	1.04575	3.52421	3.54726	-0.753794	0.944246	1.78179	2.66307	0.720069	1.9354	-1.72588	2.59252	0.212692	4.08603	-0.460094	3.93198	-1.49713	-7.59355	-5.09726	2.09033	-4.71089	-3.13805	3.09239	3.73792	2.27117	2.93903	3.7593	3.05289	0.789282	5.99918
E3-HS-NO LPS-4h-1	1	2	4	6.70136	4.99971	4.02084	-2.1294	-1.43988	1.65586	4.54452	6.0697	9.94934	7.70116	1.92596	2.72094	-0.19198	3.71422	2.69093	-1.57311	0.151823	1.47558	1.92772	0.103358	2.13195	-1.09326	2.36964	0.259043	4.04773	-0.340775	4.77019	-1.36471	-7.54495	-4.65579	1.89642	-5.03768	-2.6623	3.61214	3.45544	2.69907	3.48331	4.16118	2.66472	0.821376	6.0794
E3-HS-NO LPS-4h-2	1	2	4	3.11272	1.55824	3.68789	-2.8151	0.917442	1.39318	6.55272	5.23019		8.09808	1.92073	0.00914156	-3.09057	2.17369	2.34196	-1.98368	-0.246342	1.39711	2.08217	0.605883	2.52818	3.70737	2.50216	0.501497	4.18555	0.0642005	4.97538	-0.0683419	1.84566	-3.96883	2.00407	0.245531	1.71075	4.22712	2.64763	3.12453	3.82472	3.87394	2.27928		3.44622
E3-HS-NO LPS-4h-3	1	2	4	6.97295	8.1329	10.1396	-2.14809	-1.26777	1.60012	4.15384	7.78115	9.81641	8.08362	2.01565	3.46583	1.40933	3.25727	6.67304	-0.41151	0.534856	1.71062		-0.375818	1.92147	-0.512087	2.33102	0.366087	4.16669	-0.481351	4.46992	-1.594	-6.99309	-4.32781	1.84735	-4.67275	-2.37461	3.86721	3.19667	2.39947	3.46163	3.69746	2.64317	0.957	6.19458
E1-NO HS-LPS-4h-1	2	1	4	4.1165	1.47268	3.04088	-1.9239	0.874764	3.00217	7.79878	5.58049	11.3669	9.04995	2.37474	0.442722	-2.06972	1.9442	2.48061	-1.66838	0.271304	1.65549	1.69708	0.75749	2.53655	-1.47551		-0.168294	3.88797	-0.432029	4.52683	-1.23067	-3.6922	-4.75729	1.8406	-3.63222	-1.9396	3.12386	2.79453	2.59149	2.99587		2.35245	0.583511	3.34893
E1-NO HS-LPS-4h-2	2	1	4	4.40331	1.64775	3.11403	-1.69851	1.05123	3.17362	8.06676	6.04149	11.8641	9.86633	2.51262	0.479891	-1.72348	2.17557	2.81117	-1.21495	0.893799	1.7338	2.06208	1.0532	2.81992
E1-NO HS-LPS-4h-3	2	1	4	3.82295	1.04457	2.99097	-1.96844	0.611577	2.84051	7.86418	5.90484	9.60558	9.39812	1.93353	0.359218	-2.70211	1.28105	2.11789	-2.21963	-0.094486	1.56284	1.63138	0.628452	2.3373
E2-NO HS-LPS-4h-1	2	1	4	3.00881	1.09587	2.44017	-2.0817	0.675581	2.82489	7.03028	5.33977	10.4502	8.99484	2.27866	-0.911543	-2.19175	1.58664	2.52824	-1.25823	0.598075	1.34502	1.87448	0.88183	2.56938	1.58001	2.54696	0.259572	4.14333	-0.147941	4.25764	-0.292733	1.17199	-4.38657	2.12551	-1.07647	0.617995	3.28081	2.81168	2.6108	3.33515	3.89059	2.20782	-0.159382	3.43871
E2-NO HS-LPS-4h-2	2	1	4	3.05503	1.31851	2.68653	-2.10753	0.724671	2.78491	6.93712	4.91063	10.0846	8.5269	2.30833	-0.98807	-2.29807	1.7893	2.49186	-1.28877	0.568669	1.45348	2.3411	1.01225	2.65236	1.59492	2.29838	0.0570381	4.02682	-0.367628	3.94754	-0.49415	0.857111	-4.75772	1.97761	-1.19052	0.493752	3.31321	2.56888	2.49592	3.06422	3.49869	2.04654	-0.315244	3.10974
E2-NO HS-LPS-4h-3	2	1	4	3.04596	1.14298	2.22856	-1.95936	0.714126	3.01969	7.12558	5.10905	10.0513	8.98838	2.28992	-0.881042	-2.20725	1.15924	2.59492	-1.30892	0.553369	1.36325	1.88823	0.905145	2.55616	-0.995795	2.00416	-0.264239	3.73981	-0.674299	4.24044	-1.4096	-0.372205	-5.33185	1.43415	-3.71627	-2.59976	3.15994	3.14849	2.19028	3.00159	3.68731	3.07272	0.654169	3.46299
E3-NO HS-LPS-4h-1	2	1	4																						3.44021	2.51462	0.793189	4.32238	0.233118	4.81794	-0.190813	1.84669	-3.58985	2.0073	0.271	1.71428	3.80979	2.74569	3.17928	4.08343	4.08675	2.18257	0.200734	3.47942
E3-NO HS-LPS-4h-2	2	1	4																						-0.682842	2.40505	0.533856	4.18186	-0.188558	4.72575	-1.37507	-7.07489	-4.3801	2.02077	-4.92302	-2.51915	3.87594	3.39754	2.3163	3.72362	4.21807	2.61928	1.03673	6.29854
E3-NO HS-LPS-4h-3	2	1	4																						3.4556	2.45886	0.773184	4.26616	0.14513	4.66735	-0.279201	1.68759	-3.67099	2.07054	0.282319	1.71967	3.42972	2.57603	2.9643	3.95707	3.89735	2.11297	0.264862	3.44673
E2-NO HS-NO LPS-4h-1	2	2	4	6.1901	4.7393	2.74126	-2.03401	0.576831	2.78234	7.51439	5.30489	9.41659	8.72409	2.25	0.74763	-0.268615	3.97293	2.45444	-0.942622	0.907915	1.55121	2.13268	1.29355	2.55289	-2.15719	2.31647	0.185819	3.84717	-0.409258	4.23465	-2.2424	-5.51685	-5.23566	1.51405	-4.77484	1.12481	3.20284	2.72537	2.3616	3.27951	3.68829	2.67848	0.550469	3.2653
E2-NO HS-NO LPS-4h-2	2	2	4	6.12739	4.2828	2.5207	-1.94709	0.387514	2.58596	7.72984	4.13044	9.35523	8.45916	2.03682	1.1229	-0.463577	3.78566	2.14152	-1.36693	0.248283	1.45241	1.92313	1.10381	2.52489	1.1254	1.67426	-0.20743	3.79467	-0.253175	3.25869	-0.493787	-0.686191	-4.69645	1.27246	-1.56642	0.712404	2.84789	2.20371	2.60267	2.98521	3.65322	1.90622	0.17875	2.89508
E2-NO HS-NO LPS-4h-3	2	2	4	6.41763	4.837	2.83679	-1.48136	0.192509	3.15022	7.57355	5.62113	9.58426	8.52212	2.29683	1.48608	-0.216782	3.94077	2.28037	-0.943274	0.649563	1.42965	1.88878	0.761544	2.44838	1.62286	2.02873	-0.157761	3.84461	-0.210103	3.95403	-0.744594	-0.210507	-4.61482	1.69576	-1.56935	0.566874	2.99257	2.63901	2.86588	3.05851	3.86857	2.55494	0.718883	3.24819
E3-NO HS-NO LPS-4h-1	2	2	4		5.75822					8.03833	6.71167						4.38618	3.59709			2.1357	3.34504		2.98916	3.60183	2.13873	0.565314	4.06262	0.358458	4.72166	-0.442305	3.39935	-3.90379	1.76217	0.0885082	2.11189	3.65457	2.27867	2.56671	3.62202	3.90949	1.87713	0.416173	3.20517
E3-NO HS-NO LPS-4h-2	2	2	4	6.96139	4.37756		-2.50547	0.952053	2.15654	7.76535	5.29338	9.6925	7.48706	2.47047	2.69486	-1.07419	2.92521	1.96089	-2.56517	0.501941	1.82876	2.47279	1.14409	2.7216	3.33312	2.22296	1.02845	4.4565	0.444994	4.64521	-0.400102	2.85972	-3.53908	2.01517	0.312907	2.39495	3.147	2.58308	3.10558	4.17734	4.01207	2.07937	0.0649821	3.35471
E3-NO HS-NO LPS-4h-3	2	2	4	6.10081	5.34668		-2.64359	0.586302	4.10053	7.05947	4.78693	8.51994	7.65782	1.94676	1.67688	-0.299238	4.00885	3.13103	-1.97586	0.175897	1.20021	2.361	0.894566		3.15485	1.71712	0.318328	3.74599	0.00771448	4.33468	-0.629501	3.16839	-4.23927	1.3937	-0.215313	1.56535	3.2811	2.09598	2.59791	3.43271	3.51688	1.70294	-0.0733331	2.8993
E1-HS-LPS-6h-1	1	1	6																						1.85921	2.48501	-0.112285	4.27542	-0.609625	4.82427	0.16509	-6.18592	-2.20788	2.07688	-2.07715	0.93393	2.73069	3.51805	2.24039	3.03004	5.66862	2.53454	1.36346	6.34512
E1-HS-LPS-6h-2	1	1	6																						1.0702	2.16931	-0.419165	4.02856	-0.957088	4.37154	-0.153838	-6.64003	-1.66973	1.79184	-0.970253	0.431804	2.38334	3.3284	1.83975	2.72775	5.24624	2.2894	0.915861	5.97477
E1-HS-LPS-6h-3	1	1	6	4.5357	1.53951	2.50886	-1.58624	0.893	3.76572	9.53541	5.38233	11.7137	10.4965	1.75829	-2.20208	-4.52223	-0.406796	3.009	-1.61506	-0.0448171	1.78182	1.61297	0.467461	2.41175	-4.43815	2.36865	-0.571711	3.88186	-1.08349	4.70255	-2.49853	-7.12675	-5.8656	1.94046	-6.56605	0.300163	3.30924	2.93953	3.12538	3.00892	3.88519	3.11178	0.299499	4.67955
E2-HS-LPS-6h-1	1	1	6	4.6481	1.82227	2.2692	-1.52771	-0.262403	3.04643	6.52445	5.24231	11.5776	9.16788	2.18775	-1.28397	-3.07911	1.50316	2.46602	-1.21092	0.301913	1.54211	1.90537	0.606457	2.50874	1.19901	2.32314	-0.015836	3.8675	-0.723926	4.05809	-0.122738	-6.31657	-3.49749	1.6504	-2.52638	0.383982	3.12113	3.16417	2.57618	3.38673	4.83484	2.31992	0.430782	4.68633
E2-HS-LPS-6h-2	1	1	6	3.9525	1.7108	2.3877	-1.56093	0.801231	3.22134	8.1602	5.57952	11.6183	9.12403	2.25149	-1.84761	-3.24535	1.06825	2.54086	-0.957193	0.265133	1.40516	2.20821	1.12974	2.60917	-1.58899		-0.43494	3.62088	-1.03045	4.3154	-0.598878	-6.59322	-4.53432		-4.05593	-1.94124	3.49018	3.26213	3.63599	3.7424	5.28543	3.97493	1.60024	4.19603
E2-HS-LPS-6h-3	1	1	6	3.61198	1.41876	2.37676	-1.76761	0.741838	3.10537	7.81687	5.42313	11.1184	8.73745	1.99082	-2.15073	-3.43492	0.727795	2.51598	-1.14893	0.12699	1.3403	1.93106	0.899875	2.54262
E3-HS-LPS-6h-1	1	1	6	4.82769	2.63684	4.05024	-1.44041	0.172467	2.54124	9.20671	5.71366		9.57845	2.04651	-0.071133	-3.34008	3.51244	2.71115	-1.92804	-0.453937	1.98656	1.12618	0.621792	2.29244	1.06658	2.409	0.0953272	4.28683	-0.371707	4.8151	0.105976	-6.63573	-2.02325	2.27229	-2.09288	0.680457	2.55468	3.36158	2.09904	2.89368	5.28625	2.51371	0.894543	6.44976
E3-HS-LPS-6h-2	1	1	6	4.46963	2.50943	2.54664	-1.69084	-0.0533253	2.61598	9.39898	5.63436		9.9055	2.10102	-0.679657	-3.84333	1.2635	2.6847	-1.84157	-0.372075	1.78261	1.15194	0.361797	2.28112	0.73723	2.34174	0.171778	4.29892	-0.408552	4.59178	-0.0304038	-6.82573	-1.96958	2.11224	-2.36514	0.495614	2.52237	3.29305	2.03122	2.88618	5.3426	2.37664	0.917952	6.51005
E3-HS-LPS-6h-3	1	1	6																						0.75324	2.40271	0.155002	4.40955	-0.371922	4.59438	-0.0688662	-6.72906	-2.12246	2.10669	-2.35476	0.49332	2.89095	3.25699	2.01597	2.7778	4.98065	2.48615	1.14977	6.35828
E1-HS-NO LPS-6h-1	1	2	6	8.83535		3.3636	-1.10633	1.80969	4.29609	9.93288	5.88034	11.4052	9.87758	2.45929	2.80801	1.12136	5.01273	3.24355	-0.542313	0.841675	2.35026	2.16322	1.72141	2.91223	-2.94578	2.48689	0.277154	4.08357	-0.276962	4.55538	0.362027	-6.46729	-1.54249	2.23003	-4.82944	1.16835	3.66913	3.49635	4.03746	4.26306	5.87099	2.4287	1.39767	5.51528
E1-HS-NO LPS-6h-2	1	2	6	8.92359	5.99655	3.33942	-1.3684	1.52484	4.03848	9.50007	5.89396		9.92306	2.07877	2.56756	0.491665	4.63401	2.92117	-0.871187	0.430958	2.25539	1.86201	1.57029	2.60375	0.402987	2.06642	-0.627998	3.37249	-0.857608	4.42578	0.0948658	-6.48854	-1.74147	1.12251	-2.94675	0.426018	2.48661	3.21154	2.6327	3.12234	5.43881	2.99817	0.688634	5.16045
E1-HS-NO LPS-6h-3	1	2	6	8.36963	6.05718	3.55977	-1.37234	1.12276	3.99669	10.2265	5.7714	11.4308	11.1444	2.01061	3.00222	0.316594	4.56679	2.85504	-1.23632	0.165541	2.29802	1.98142	1.45413	2.68413	0.761896	2.03191	-0.409852	3.65781	-0.59009	4.52901	-0.303658	-6.42812	-2.58541	1.73845	-3.01382	-0.398162	2.6154	3.18624	2.56257	2.98853	4.80903	2.88228	1.27272	6.26347
E2-HS-NO LPS-6h-1	1	2	6	7.73438	5.83099	2.88002	-1.69197	0.879063	3.31586	8.49198	5.09885	10.6308	9.30786	2.18131	1.41661	0.537232	4.20315	2.33208	-0.757061	0.428047	1.66528	1.89903	1.44331	2.55143	0.182369		-0.340175	3.47317	0	4.22928	-0.269619	-6.05328		1.33626	-2.51605	-0.0244723	2.91432	2.89872	2.47594	3.2098	4.37485	2.18412		3.96297
E2-HS-NO LPS-6h-2	1	2	6	8.09725	6.1016	2.36093	-1.5286	1.10234	3.63432	8.98303	5.48619	12.7046	9.99682	2.58996	1.35256	0.883832	4.92848	2.71613	-0.615124	0.36701	2.26417	2.08028	1.90154	2.90781
E2-HS-NO LPS-6h-3	1	2	6	8.41355	5.9502	2.59535	-1.41117	1.11234	3.51977	8.64566	5.39496	11.8698	10.4854	2.04839	1.24358	0.481484	4.5241	2.4265	-0.709709	0.318849	1.69276	1.67548	1.52078	2.46268	-3.6564		-0.0359615	3.49003	-0.787755	4.51821	-3.0144	-7.06453	-5.61539		-6.49417	-3.86578	2.91882	2.92116	2.06346	2.87372	3.51781	1.84585	0.379031	4.45326
E3-HS-NO LPS-6h-1	1	2	6																						1.75589	2.5395	0.682874	4.56483	0.277422	4.97697	0.369035	-6.37941	-1.75545	2.34136	-3.08144	1.05562	2.44176	3.44795	2.34317	3.31802	6.27169	2.7781	1.76124	6.86032
E3-HS-NO LPS-6h-2	1	2	6																						1.24011	2.82418	0.926862	4.82484	0.503612	5.04741	0.438613	-6.72894	-1.73599	2.61181	-3.11417	0.752725	2.57191	3.53573	2.49736	3.40746	6.47663	2.67754	1.29813	7.1651
E3-HS-NO LPS-6h-3	1	2	6																						1.4573	2.3778	0.548549	4.41345	0.193264	4.99768	0.0997825	-6.5612	-2.1803	2.23369	-3.40368	0.825422	2.4428	3.21169	2.39048	3.08917	5.94356	2.71598	1.75154	6.79445
E1-NO HS-LPS-6h-1	2	1	6	5.37797	2.88147	3.80663	-1.62614	1.13128	3.48407	7.91323	5.46945	10.6956	8.90813	2.43824	2.19552	-1.08221	3.53441	2.51967	-1.84747	0.157687	2.00868	1.77442	1.1181	2.68552	-2.56699	2.21508	0.276008	3.42612	-0.570733	4.4334	-2.02088	-5.47226	-4.93246	1.73281	-4.54826	-3.12546	3.12494	3.01691	2.75486	3.25662	5.05203	3.16522	0.787375	3.42979
E1-NO HS-LPS-6h-2	2	1	6	5.71569	3.01624	3.77302	-1.53649	1.21795	3.48717	8.32959	5.47152	10.395	8.35353	2.54538	2.46336	-0.924059	3.51725	2.54697	-1.63198	0.227262	1.87094	2.45558	0.945565	2.59174	1.86251	2.54048	0.0521508	3.6968	-0.257299	4.59947	-0.226645	-0.458337	-4.10666	2.01513	-1.50727	1.33772	2.80456	2.80981	2.54327	3.34511	5.22911	2.65355	0.847173	3.61023
E1-NO HS-LPS-6h-3	2	1	6	5.47454	2.82045	3.44599	-1.21459	-0.917709		7.06063	5.88062	10.8654		2.44836	2.89761	-1.11876			-1.72188	0.326287		3.27406	0.855061		2.20761	2.82301	0.472644	4.12022	0.205244	4.46362	0.0945406	0.190863	-3.91757	2.35121	-2.20277	1.36229	3.22041	3.02691	2.68362	3.73206	5.41624	2.92818	0.689516
E2-NO HS-LPS-6h-1	2	1	6	3.76577	2.56667	2.89796	-1.83435	0.857205	3.05954	7.20698	5.0677	11.2306	8.77469	2.43262	-0.00107785	-1.38062	2.88161	2.64582	-1.12971	0.504442	1.34232	1.5451	1.05663	2.45287	0.966728	2.10635	-0.0535109	3.66277	-0.544089	3.62407	-0.117047	-1.25379	-4.50737	1.84288	-1.29599	0.519394	2.78385	2.7216	2.71524	3.22491	4.0736	2.11589	-0.15549	3.53164
E2-NO HS-LPS-6h-2	2	1	6	4.32459	2.69417	2.69644	-1.88333	0.71353	3.03959	7.26679	4.78763	11.5519	8.9075	2.51552	0.207847	-1.31807	3.10801	2.57288	-0.919925	0.462324	1.32743	1.90011	0.654144	2.46932	1.54486	2.08674	0.0279074	3.76466	-0.489947	3.56743	-0.198451	-0.742389	-4.3309	1.58288	-1.35859	0.397509	2.77807	2.78293	3.95909	3.38826	4.15576	3.18447	0.0763762	3.48636
E2-NO HS-LPS-6h-3	2	1	6	4.70281	2.991	2.96647	-1.39675	0.0918991	3.26634	7.10032	5.4713	11.266	8.80799	2.55991	0.975004	-1.36919	3.31543	2.9276	-1.08526	0.622783	1.72499	2.0751	0.827354	2.70006	1.94625	2.41213	0.360642	3.99142	-0.204986	3.79678	0.0196083	-0.00667745	-4.14068	2.01132	-2.30075	0.703051	3.05201	3.00107	2.97918	3.74529	4.48373	2.37245	0.139745	3.83229
E3-NO HS-LPS-6h-1	2	1	6																						3.6205	3.03164	0.361955	4.6014	0.587508	5.0333	0.138947	2.53541	-3.76061	2.68392	0.0655483	2.06079	2.84368	3.3303	2.88227	3.6444	5.20641	3.23724	0.405546	3.7866
E3-NO HS-LPS-6h-2	2	1	6	6.07869	4.57723		-1.49252	1.61001		8.94671	6.16734	10.4056	8.72638	2.67006	2.7595	-0.73515		2.98842	-2.12028	0.470598	2.16532	1.88363	0.798769	2.62195	3.54327	2.99066	0.309561	4.40884	0.307525	5.10362	0.128435	2.34466	-3.91753	2.68248	0.114287	1.90611	2.80445	3.21689	2.836	3.33815	5.14277	3.11423	0.186955	3.71225
E3-NO HS-LPS-6h-3	2	1	6	5.85551	3.40553		-1.35568	1.7786	3.12594	9.18928	5.81621	11.0315	8.71087	2.71382	2.82527	-0.705453	4.10639	3.11102	-1.99037	0.360533	2.25823	1.80544	0.630136	2.57414	3.60573	3.72161	0.440968	4.72415	0.610434	5.35682	0.487102	2.29468	-3.44786	3.29097	0.51378	2.15195	2.87783	4.01531	3.03544	3.71046	5.8165	3.60064	0.61346	4.19204
E1-NO HS-NO LPS-6h-1	2	2	6	7.92038	5.55661	4.03973	-1.49332	1.0878	3.6321	7.86194	5.90191	10.9655	8.37269	2.42066	3.75241	0.364683	4.0965	2.61343	-1.51941	0.710912	2.244	2.54395	1.20987	2.90908	0.361719	2.59939	0.176123	4.07395	-0.00354471	4.65713	-0.0492625	0.603647	-3.88535	2.2331		1.51283	2.81719	2.88718	2.40467	3.31283	5.35095	2.69154	0.82436	3.61441
E1-NO HS-NO LPS-6h-2	2	2	6	7.85005	4.95749	4.02406	-1.81231	1.08834	3.36597	8.65704	5.92098	10.0392	8.13363	2.17721	2.38291	-0.0405491	3.9428	2.39392	-1.55246	0.471633	2.0912	1.79332	1.16999	2.6318	-2.86358	1.98289		3.46698	0	4.72377	-2.08791	-4.98131	-5.13941	1.64452		-3.32648	3.34181	2.95861	3.01777	3.22956	4.28428	3.12273	0.555668
E1-NO HS-NO LPS-6h-3	2	2	6	7.51545	5.05118	3.699	-1.40849	1.08185	4.01294	8.80668	6.77595	10.1439	8.85935	2.50588	2.71998	0.371497	4.19295	2.52785	-1.3627	0.808962	2.07952	2.1481	1.33614	2.71535	-3.73422			3.64173	-0.170737		-1.8656	-5.84777	-5.54212		-5.71032		3.30785	2.96174	2.56783	3.33123	4.11436	2.6115	0.392207	3.31159
E2-NO HS-NO LPS-6h-1	2	2	6	7.31321	5.53368	3.25037	-1.46352	1.20853	3.77544	8.1271	5.48347	11.1572	8.56634	2.70992	2.02687	0.9184	4.34902	2.85755	-0.341746	1.15142	1.83841	2.78325	1.59448	2.84901	-2.81181	2.13289	0.277557	3.94205	-0.193326	4.4202	-1.27937	-4.95889	-4.92146	1.98313	-0.896077	-2.89557	3.31049	3.23217	3.3017	3.6613	4.69278	3.24815	1.00127	3.69293
E2-NO HS-NO LPS-6h-2	2	2	6	7.04009	5.22589	3.82047	-1.52341	0.989166	3.37629	7.9914	5.71483	10.8284	8.90851	2.44308	1.6575	0.460028	4.22458	2.71127	-0.64895	0.979589	2.00485	2.17934	1.685	2.77394	1.91416	2.80747	0.664379	3.93254	-0.186851	4.43293	0.0653168	1.99778	-3.76096	2.3468	-1.55384	1.21892	3.31195	3.30755	2.87107	3.67338	5.00042	2.63291	0.658606	3.87429
E2-NO HS-NO LPS-6h-3	2	2	6	6.88924	5.02377	3.1463	-1.67427	0.758438	3.33729	7.54443	5.48532	10.1964	9.14634	2.38649	1.50585	0.309644	4.084	2.4724	-0.716334	0.876479	1.6908	2.04132	1.41362	2.63208	2.39791	2.35779	0.272045	3.85311	-0.273161	4.16399	0.00872761	0.716112	-4.09493	2.04543	-0.840175	1.08408	3.04059	3.06958	2.42191	3.49878	4.73203	2.16104	0.243046	3.59885
E3-NO HS-NO LPS-6h-1	2	2	6	8.03487	6.39342		-1.36971	1.77662	3.08	9.31656	5.89258	9.8031	8.86935	2.73265	3.8898	0.915281	3.97781	2.83547	-1.7427	0.77711	2.48617	2.20793	0.843676	2.54502	4.26182	3.34055	0.590932	4.83557	0.840194	5.49102	0.48722	4.01395	-3.17068	2.89929	0.606639	2.74076	3.0299	3.78866	3.12461	3.82864	5.8023	3.60145	1.37633	4.35602
E3-NO HS-NO LPS-6h-2	2	2	6																						4.42137	3.31168	0.751827	4.84406	0.849127	5.45816	0.526883	4.01914	-3.1619	2.89098	0.407263	2.86211	3.23159	3.57875	3.14309	3.82093	5.72134	3.49438	1.40038	4.10674
E3-NO HS-NO LPS-6h-3	2	2	6																						4.29305	3.12178	0.618348	4.55391	0.466535	5.24391	0.316132	3.88795	-3.11251	2.85221	0.307682	2.79206	2.67339	3.50932		3.90286	5.71179	3.45862	1.46848	4.2007
E1-HS-LPS-10h-1	1	1	10	7.33404	4.02211	3.59461	-0.484905	1.35817	5.05193	9.76926	5.86068		10.5567	2.75789	2.80643	-0.795136	3.5567	2.58742	-1.84365	0.041516	2.28709	1.88782	0.888742	2.64012
E1-HS-LPS-10h-2	1	1	10	7.93068	4.11432	3.78576	-0.541634	1.43729	4.91611	10.0049	5.67503		9.98424	2.77678	2.91127	-0.952435	3.57862	2.57001	-1.74841	0.000838179	2.35189	1.77952	0.942432	2.68693
E1-HS-LPS-10h-3	1	1	10	7.56034	4.58323	3.97941	-0.230635	1.50254	5.39248	11.2135	5.45157	12.0758	10.3502	2.8794	3.10774	-0.560073	3.82626	2.87632	-1.64049	-0.0154029	2.54373	1.98208	0.982144	2.67848	0.539276	2.73785	0.334685	4.25048	-0.530707	4.5476	-0.140554	-2.93584	-4.04509	2.41438	-0.855904	1.00178	1.80653	3.57864	2.24779	3.17685	6.3518	2.83309	0.783943	4.37413
E2-HS-LPS-10h-1	1	1	10	5.40771	3.25076	2.25633	-1.66952	0.908583	3.51224	8.44414	4.91029	11.5731	10.1916	2.22634	0.223821	-2.21569	2.93594	2.22048	-1.34829	-0.324411	1.23643	1.58508	0.961348	2.45684	-4.08101	1.46994	-0.245264	3.2222	-1.05008	4.64353	-1.96301	-6.52674	-4.57052	1.09395	-6.57164	-4.25202	3.37986	3.13598	2.56094	3.66106	4.30109	3.10172	-1.28972	3.53776
E2-HS-LPS-10h-2	1	1	10	5.20755	3.03855	2.17341	-1.65007	0.932219	3.31609	8.34645	4.65641	12.2654	10.1621	2.10385	0.0411155	-2.47402	2.57336	1.91115	-1.44214	-0.462767	1.17825	1.34492	0.925553	2.40334	-4.22861	2.03307	0.43157	3.38438	-0.925927	4.52514	-3.42441	-6.67858	-6.02607	1.80975	-6.84007	-4.44172	2.81969	2.65546	1.73723	2.72721	3.17371	1.71908	-0.259288	4.55549
E2-HS-LPS-10h-3	1	1	10	4.75649	2.83962		-1.48654	0.865172	3.46791	8.33717	4.65083		10.2113	2.06487	0.0656393	-2.55027	2.35064	2.01653	-1.40424	-0.566419	1.22574	1.36429	0.797748	2.37525	0.520862	1.68192	0.0498178	3.60002	-1.0472	3.58964	-0.458664	-3.79354	-4.33498	1.35274	-1.48996	0.419495	2.56647	2.44323	2.0275	3.21322	4.0399	1.85686	-0.399394	4.22538
E3-HS-LPS-10h-1	1	1	10																						3.06697	2.8346	0.738821	4.99805	0.176246	5.05002	0.188208	-2.7728	-2.47456	2.6637	-0.544481	2.19832	2.51675	3.95753	2.24169	3.37761	7.21007	2.57968	0.7648	5.90306
E3-HS-LPS-10h-2	1	1	10																						3.07512	2.7212	0.582372	4.89024	0.0833798	4.97884	0.094739	-2.78271	-2.60314	2.53913	-0.687537	2.13777	2.62509	3.85191	2.1031	3.32064	7.12326	2.39869	0.762905	5.45892
E3-HS-LPS-10h-3	1	1	10	7.19709	5.15284	3.25209	-0.770466	1.24525	4.00547	10.0826	6.07254		10.6386	2.33108	3.2206	-0.940304	3.4204	2.61119	-1.8691	-0.183588	2.42714	1.97924	0.837808	2.46233	2.763	2.56229	0.467839	4.75672	-0.140857	4.52407	0.0414483	-3.15784	-2.68112	2.45914	-0.994007	1.79499	2.08662	3.86962	2.28727	3.14273	7.13944	2.40072	0.41889	5.70208
E1-HS-NO LPS-10h-1	1	2	10	9.67092	6.43337	4.35555	-0.223636	1.38733	5.27152	8.56856	5.61608	12.144	10.2991	2.62149	4.5592	0.576261	4.14146	2.18079	-1.74256	0.218621	2.49952	2.524	1.04035	2.43811	2.07661	2.53129	-0.0072132	4.04138	-0.499598	4.41675	-0.110741	-2.34907	-3.67952	1.88073	-0.74879	1.57263	2.06834	3.32886	2.29676	3.17486	6.54285	3.16367	1.59613	4.88351
E1-HS-NO LPS-10h-2	1	2	10	8.20432	5.38053	3.57399	-2.16936	0.509714	4.37379	5.66446	4.88705	11.6761	9.76042	1.9777	3.16094	-0.219399	3.41802	1.77725	-2.3254	-0.422796	1.76937	1.10048	0.149894	1.54865
E1-HS-NO LPS-10h-3	1	2	10	8.58849	6.31576	3.83217	-0.154325	1.47998	5.80718	9.8543	6.11842	13.6611	10.2398	2.88001	3.52797	0.95212	4.31316	2.69026	-1.38447	0.890474	2.60099			2.61173	1.01222	2.9078	0.460145	4.48272	-0.180982	4.4949	0.270783	-2.55874	-3.39411	2.53627	-2.2138	1.54606	2.06035	3.72684	2.50512	3.57002	6.97805	3.46991	1.26533	5.13302
E2-HS-NO LPS-10h-1	1	2	10	8.04632	6.55326	3.13075	-1.11081	0.911619	3.78574	7.69151	5.18676	10.3324	9.62967	2.29508	2.71075	0.343946	4.31404	1.89012	-1.3533	-0.0041594	1.87355	2.1325	0.831864	2.60457	1.29384	1.77124	-0.0153403	3.55201	-0.888359	3.74875	-0.323353	-3.94183	-3.85379	1.44956	-2.4153	0.944797	2.30042	2.87187	2.87882	3.14716	4.73345	2.8148	0.61353	4.76552
E2-HS-NO LPS-10h-2	1	2	10	6.63949	5.19765	2.88247	-1.14121	0.045058	3.46577	7.05877	5.02435	11.6364	9.86823	2.38073	2.14986	-0.379697	4.95436		-1.22719	0.297963	1.86132	2.07616	0.838952	2.54269	1.25781	2.4422	0.485389	4.04878	-0.424179	4.15086	0.165247	-3.83918	-3.10967	2.1437	-2.78655	1.05478	2.54935	3.3642	2.22917	3.54588	5.11179	2.67151	0.654328	5.45801
E2-HS-NO LPS-10h-3	1	2	10	7.82749	6.22351	3.12205	-1.04442	1.05605	4.00682	8.07445	5.08017	12.0731	9.76499	2.20667	2.33953	0.00632324	4.08735	1.80804	-1.5045	0.00928023	1.69819	2.48266	1.262	2.28503	0.438651	1.98179	0.209518	3.77789	-0.743389	3.75083	-0.267656	-4.47692	-3.47882			0.937741	2.35768	2.76599	1.95625	3.21361	4.58573	2.35931	0.504373	5.29366
E3-HS-NO LPS-10h-1	1	2	10	8.27642	5.85391	5.77332	-0.293849	1.49568	4.37628	10.8044	6.30199		9.78777	2.49016	4.19573	1.0724	4.43098	3.40141	-1.81785	0.178197	2.43784	2.01878	1.17429	2.61376	2.78721	2.67974	0.51291	4.53666	-0.0827624	4.55845	0.397699	-3.28279	-1.88486	2.54492	-2.20509	2.45399	2.13786	3.76428	2.41939	3.44547	7.36929	3.1085	1.43546	6.49373
E3-HS-NO LPS-10h-2	1	2	10	8.46026		5.58898	-0.155472	1.55154	4.17831	11.177	6.29937		10.057	2.58841	4.48206	1.12253		2.50037	-1.77018	0.244412	2.63975	2.47732	0.998429	2.60902	3.26896	3.00556	0.527686	4.80501	0.151104	5.18236	0.616682	-2.72273	-1.89362	2.62074	-1.62551	2.69967	2.48471	3.92836	2.4475	3.68497	7.64525	3.36307	1.97523	6.47424
E3-HS-NO LPS-10h-3	1	2	10																						3.03936	2.83695	0.48393	4.63053	0.0338488	5.11798	0.378562	-3.00015	-2.3654	2.44489	-1.78385	2.40985	2.43528	3.80513	2.58248	3.44524	7.20754	3.16716	2.00348	6.22867
E1-NO HS-LPS-10h-1	2	1	10	6.78797	4.16741	3.33143	0.0156847	1.64752	5.64956	9.62793	5.75376	12.8537	9.7742	3.4686	3.671	0.0635666	3.82858	3.48829	-1.72661	1.41718	2.34416	1.74844	1.14901	2.8012	-2.53091	4.73741	0.629586	4.50035	0.25457	4.83909	-0.213442	-4.84366	-4.29247	3.33051	-4.71568	-2.19696	2.03011	3.92095	3.15793	3.76735	6.37442	3.67618	0.552776	4.44085
E1-NO HS-LPS-10h-2	2	1	10	8.94544	4.27054	5.02486	-1.5342	-0.352272	2.78536	3.94895	6.01395					-1.0982		2.7331	-2.40092	0.0425356	1.44276	-1.28271	-2.5174	0.709369	-0.864537	2.19749	0.517469	3.84165	-0.512377	4.28334	-0.904554	-3.99291	-4.52445	2.01252	-3.62693	-0.364258	2.33525	2.27213	1.35763	3.15236	6.266	2.63289	0.94241	3.76124
E1-NO HS-LPS-10h-3	2	1	10	6.67897	4.6398	3.44423	-0.21715	1.04242	6.16198	9.98961	6.0514		9.18536	3.86511	4.39285	0.362136	4.04144	3.32057	-1.90924	0.906672	3.18712	1.61448	1.01236	3.26861	-0.851815	3.58743		4.70656		4.81411	-1.15532	-3.58379		3.54303	-3.90226	-1.49783	2.32674	2.6557	1.72994	2.76564	4.12513	2.02082	-0.18454	3.85191
E2-NO HS-LPS-10h-1	2	1	10	6.05984	4.07332	3.81185	-0.606462	1.47455	4.21186	7.97863	5.92665	11.5629	9.25363	2.62127	2.47806	-0.685375	3.48629	2.91588	-1.07045	0.337813	2.06087	2.15316	1.22993	2.81217	-1.35532		0.11413		-0.222214	4.58568	-1.3104	-3.93818		1.99615	-3.93562	-2.05675	3.07559	2.98783	2.84882	3.31466	4.18511	2.53463	0.438886	3.75263
E2-NO HS-LPS-10h-2	2	1	10	5.66335	3.81833	3.4243	-0.886383	1.22739	4.04906	7.86267	5.47218	11.2795	8.63643	2.43206	2.16767	-0.920888	3.23561	2.68076	-1.38032	0.10714	1.8164	1.88647	1.00085	2.55279	1.0584		0.102851	3.85987		4.43127	-0.135115		-4.25454	2.09032	-1.89058		3.02058	2.94686	2.71078	3.44679	4.15698	2.3572	0.103087	0
E2-NO HS-LPS-10h-3	2	1	10	6.09335	4.05145	3.26642	-0.710302	1.22416	4.31901	7.97285	5.69549	11.4567	8.84557	2.57674	2.49245	-0.821422	3.37286	2.80277	-1.44287	0.052787	1.85627	1.9681	0.935594	2.57551	1.60443	2.94483	0.498193			4.86806			-3.69782	2.71988	-1.48253	0.940594		3.3714	2.72983		5.35569	3.07305	0.306225	0
E3-NO HS-LPS-10h-1	2	1	10																						4.16476	3.73271	0.650993	5.07065	0.698928	5.67245	0.485462	0.206934	-2.93523	3.60654	-2.05185	2.95586	2.68351	4.09777	3.04918	3.93087	7.17068	3.97752	1.58764	4.88415
E3-NO HS-LPS-10h-2	2	1	10																						3.77807	3.78184	0.728343	5.21156	0.684551	5.52462	0.490063	0.41428	-2.70681	3.65649	-1.57218	3.03044	2.60001	3.99255	3.00312	4.22021	7.322	3.8915	1.11653	4.77698
E3-NO HS-LPS-10h-3	2	1	10																						3.82589	3.79248	0.726822	5.16008	0.579782	5.31135	0.548148	-0.0500533	-2.66984	3.72942	-1.83766	3.02669	2.23983	4.26622	3.13434	4.38497	7.2701	3.8316	1.06177	4.87061
E1-NO HS-NO LPS-10h-1	2	2	10	8.20288	5.7427	4.15666	0.248086	1.43508	5.55965	9.01224	6.50867	11.8344	9.54652	3.2652	4.08092	0.825585	4.03096	2.83655	-1.64535	1.1171	2.62612	2.16808	1.2673	2.87004	0.0225974	3.08045	-9.95534	4.38179	0.119016	0	-0.972688	-3.65676	-3.89831	3.02103	-3.03107	-1.17558		3.42927	2.74554	3.58529	4.64776	2.7603	1.00739	4.37041
E1-NO HS-NO LPS-10h-2	2	2	10	8.12665	5.78041	4.79053	0.268628	1.39104	5.41651	9.27144	6.40893	10.9235	9.38905	3.05124	4.41275	0.805756	4.18361	2.94304	-1.5982	0.981397	2.67194	2.11185	1.13183	2.80826	1.25682	2.97193	0.373859	4.24511	0.0858004	4.50246	0.115539	-1.36514	-3.60644	2.81463	-1.30976	1.82999	2.16711	3.23671	2.53026	3.3524	6.5068	3.33603	1.08891	4.30122
E1-NO HS-NO LPS-10h-3	2	2	10	8.50498	5.86415	4.48633	0.326557	1.27381	5.47291	8.06463	6.02579	10.836	8.80726	3.20076	4.40985	0.718234	3.81176	2.74465	-1.80372	0.842201	2.58541	2.61227	1.32253	2.79972	2.25279	3.04411	0.326499	4.28044	0.056338	4.53047	0.105514	-0.0471067	-3.58624	2.80397	-1.65485	1.78872	2.24123	3.36453	2.66662	3.36229	6.64939	3.47957	1.38853	4.32905
E2-NO HS-NO LPS-10h-1	2	2	10	7.27445	5.24141	3.38059	-0.516433	1.1183	4.08895	7.84171	5.35747	10.2606	8.80929	2.3777	2.6863	0.503883	3.79275	2.63839	-1.09743	0.673913	1.94705	1.97694	1.28403	2.56444	1.28179			3.80314	-0.280123	4.46539	-0.114332	-1.07381	-3.99857	2.18986	-1.18625	0.88663	2.34292	2.94453	2.14241	3.12129	5.48235	2.84717	0.392274	3.688
E2-NO HS-NO LPS-10h-2	2	2	10	7.72188	5.78639	4.05355	-0.38561	1.41871	4.37153	8.15468	5.81644	11.4704	8.82132	2.69138	3.22922	0.774662	4.14201	2.90306	-0.876627	0.773418	2.23711	2.73699	1.30369	2.77054	1.88753	2.56788	0.352444	4.12117	-0.0117776	4.67849	0.176859	-0.440846	-3.6481	2.43228	-0.93876	1.63448	2.51425	3.02079	2.74228	3.51902	5.61905	2.97513	0.805218	4.20074
E2-NO HS-NO LPS-10h-3	2	2	10	7.72276	5.21289	3.09939	-0.307981	1.155	4.05702	8.04472	5.31446	10.5195	9.41992	2.68463	2.96848	0.565616	3.8866	2.76502	-1.31427	1.3138	1.82922	2.51372	1.30658	3.0184	2.20293	2.73955	0.181177	3.77517	-0.240393	4.43805	-0.181333	0.215179	-3.98366	2.61338	-1.04966	1.15777	2.22942	3.22245	2.32514	3.56589	5.34127	2.65261	0.690903	3.8928
E3-NO HS-NO LPS-10h-1	2	2	10																						3.91542	3.78514	0.651034	5.06882	0.716261	5.48483	0.486402	1.33962	-2.67746	3.59799	-1.17757	3.15963	2.43991	4.11437		4.04484	7.71068	3.85995	1.54636	4.71181
E3-NO HS-NO LPS-10h-2	2	2	10																						4.01802	3.65948	0.530412	4.78515	0.433655	5.21704	0.415174	1.25364	-2.79441	3.45094	-1.17154	3.03256	2.15736	3.9506		4.04741	7.31992	3.88649	1.3926	4.51263
E3-NO HS-NO LPS-10h-3	2	2	10	8.02648	5.81061		0.303977	1.86184	4.88646	10.1221	6.40646	11.1133	8.67172		3.34223	0.545024			-2.18599	0.786024	2.7837	2.2688	1.11382	2.90012	4.164	3.41499	0.531345	4.85252	0.399606	4.82101	0.320985	2.11538	-2.95738	3.27687	-1.06487	2.94241	2.06125	3.84057		3.58685	7.298	3.74353	1.39508	4.49224
