# Supplementary material for: Heat Stress and Lipopolysaccharide Stimulation of Chicken Macrophage-Like Cell Line Activates Expression of Distinct Sets of Genes
Source: PLoS One. 2016 Oct 13;11(10):e0164575. doi: 10.1371/journal.pone.0164575 (PMC5063343; doi:10.1371/journal.pone.0164575)
Supplement: S3 File — (XLSX) [file pone.0164575.s005.xlsx]

## Sheet: JMP Manova
S3 File. Overview of MANOVA results
JMP Manova Fit
Fit Manova, Multivariate Approach (http://www.jmp.com/support/notes/30/584.html)
Parameter Estimates
	2h	4h	6h	10h
Intercept	1.27819	0.620573	0.39966	0.373974
Treatment[Heat]	0.0594933	-0.395746	-0.278946	-0.233072
Treatment[HeatLPS]	0.596988	0.719755	0.388048	0.256826
Between Subjects
All Between
Test	Value	Exact F	NumDF	DenDF	Prob>F
F Test	0.0728913	4.3735	2	120	0.0147
Intercept
Test	Value	Exact F	NumDF	DenDF	Prob>F
F Test	0.268933	32.272	1	120	<.0001
Treatment
Test	Value	Exact F	NumDF	DenDF	Prob>F
F Test	0.0728913	4.3735	2	120	0.0147
Within Subjects
Sphericity Test
Mauchly Criterion	0.277469
ChiSquare	152.207
DF	5
Prob >Chisq	4.525e-31
Time
Test	Value	Exact F	NumDF	DenDF	Prob>F
F Test	0.227522	8.9492	3	118	<.0001
Univar unadj Epsilon=	1	19.5695	3	360	<.0001
Univar G-G Epsilon=	0.558694	19.5695	1.6761	201.13	<.0001
Univar H-F Epsilon=	0.575139	19.5695	1.7254	207.05	<.0001
Time*Treatment
Test	Value	Approx. F	NumDF	DenDF	Prob>F
Wilks' Lambda	0.880647	2.5807	6	236	0.0193
Pillai's Trace	0.122851	2.596	6	238	0.0187
Hotelling-Lawley	0.131556	2.5765	6	155.57	0.0208
Roy's Max Root	0.0845947	3.3556	3	119	0.0213
Univar unadj Epsilon=	1	2.9366	6	360	0.0083
Univar G-G Epsilon=	0.558694	2.9366	3.3522	201.13	0.0292
Univar H-F Epsilon=	0.575139	2.9366	3.4508	207.05	0.0279
